# Supplementary material for: Microarray profile of circular RNAs identifies hsa_circ_0014130 as a new circular RNA biomarker in non-small cell lung cancer
Source: Sci Rep. 2018 Feb 13;8:2878. doi: 10.1038/s41598-018-21300-5 (PMC5811528; doi:10.1038/s41598-018-21300-5)
Supplement: Supplementary file 2 — Supplementary Dataset [file 41598_2018_21300_MOESM2_ESM.xlsx]

## Sheet: Sheet1
Number of patient	Gender	Age(years)	smoking	Histological subtype	Tumor diameter(cm)	Lymphatic metastasis	TNM stage	T stage	N stage	M stage
106	male	60	Yes	Squamous cell	8	Yes	Ⅲ	3	1	0
124	male	64	Yes	Squamous cell	5	No	Ⅰ	2	0	0
125	male	60	No	Adenocarcinoma	4.5	Yes	Ⅱ	2	1	0
126	male	52	Yes	Squamous cell	4.5	Yes	Ⅱ	2	1	0
130	male	71	No	Adenocarcinoma	2	No	Ⅰ	1	0	0
112	female	77	No	Adenocarcinoma	5	No	Ⅰ	2	0	0
113	male	83	Yes	Adenocarcinoma	2.5	No	Ⅰ	1	0	0
114	male	53	Yes	Adenocarcinoma	9	No	Ⅱ	3	0	0
115	male	83	No	Adenocarcinoma	7	No	Ⅱ	3	0	0
116	male	71	Yes	Adenocarcinoma	4	Yes	Ⅱ	2	1	0
117	male	68	Yes	Adenocarcinoma	3	Yes	Ⅲ	2	2	0
118	female	47	No	Adenocarcinoma	5.5	No	Ⅱ	2	0	0
119	male	71	Yes	Squamous cell	10	No	Ⅱ	3	0	0
120	female	67	No	Adenocarcinoma	3	Yes	Ⅱ	2	1	0
121	male	54	Yes	Adenocarcinoma	2	No	Ⅰ	1	0	0
122	male	63	Yes	Adenocarcinoma	2	No	Ⅰ	2	0	0
123	male	71	Yes	Squamous cell	10	Yes	Ⅲ	3	2	0
109	male	58	Yes	Squamous cell	5	No	Ⅱ	3	0	0
110	male	64	No	Adenocarcinoma	2	No	Ⅰ	1	0	0
111	male	67	No	Adenocarcinoma	3	Yes	Ⅲ	2	2	0
127	male	70	Yes	Adenocarcinoma	2.5	No	Ⅰ	1	0	0
128	male	65	Yes	Squamous cell	4.5	No	Ⅲ	2	0	0
129	female	62	No	Adenocarcinoma	1.5	No	Ⅰ	1	2	0
101	male	67	Yes	Adenocarcinoma	4	No	Ⅰ	1	0	0
102	female	53	No	Adenocarcinoma	2	No	Ⅰ	1	0	0
103	male	66	Yes	Squamous cell	2	No	Ⅰ	1	0	0
104	male	68	Yes	Squamous cell	5	No	Ⅱ	3	0	0
105	male	78	Yes	Adenocarcinoma	3	No	Ⅰ	1	0	0
107	female	48	No	Adenocarcinoma	2	No	Ⅱ	3	0	1
108	male	69	No	Adenocarcinoma	4	No	Ⅰ	2	0	0
131	male	65	Yes	Squamous cell	8	Yes	Ⅲ	2	2	0
132	male	67	Yes	Adenocarcinoma	2	No	Ⅰ	1	0	0
133	female	64	Yes	Adenocarcinoma	3	No	Ⅰ	2	0	0
134	male	70	Yes	Squamous cell	6	No	Ⅱ	2	0	0
135	female	60	No	Adenocarcinoma	5	No	Ⅰ	1	0	0
136	female	64	No	Adenocarcinoma	9	Yes	Ⅲ	3	2	0
137	male	61	Yes	Adenocarcinoma	4	Yes	Ⅲ	2	2	0
138	male	62	Yes	Squamous cell	5	No	Ⅱ	2	0	0
139	male	64	Yes	Squamous cell	4	No	Ⅰ	1	0	0
140	male	69	Yes	Adenocarcinoma	5	Yes	Ⅱ	2	1	0
141	male	65	No	Adenocarcinoma	6	Yes	Ⅲ	3	2	0
142	male	71	Yes	Squamous cell	3	Yes	Ⅲ	2	2	0
143	female	59	No	Adenocarcinoma	7	No	Ⅱ	2	0	0
144	male	57	Yes	Adenocarcinoma	6	No	Ⅰ	1	0	0
145	female	64	No	Adenocarcinoma	2	No	Ⅱ	2	0	0
146	male	55	Yes	Squamous cell	4	No	Ⅰ	1	0	0
